# Supplementary material for: Stakeholder Attitudes Toward the Implementation of School-Based, Universal, Mental Health Screening: Student, Caregiver, and Teacher Perspectives
Source: Int J Environ Res Public Health. 2025 Dec 5;22(12):1825. doi: 10.3390/ijerph22121825 (PMC12732955; doi:10.3390/ijerph22121825)
Supplement: Supplementary file 1 [file ijerph-22-01825-s001.zip]

Archive with 1 entries (1 files):
- ijerph-3969129-supplementary.pdf
